# Supplementary material for: Genetic Diversity of Dengue Vector Aedes albopictus Collected from South Korea, Japan, and Laos
Source: Insects. 2023 Mar 20;14(3):297. doi: 10.3390/insects14030297 (PMC10051289; doi:10.3390/insects14030297)
Supplement: Supplementary file 1 [file insects-14-00297-s001.zip]

Archive with 2 entries (2 files):
- insects-2233716-supplementary.pdf
- Table S8_230315.xlsx
