# Supplementary material for: Genetic Diversity of Dengue Vector Aedes albopictus Collected from South Korea, Japan, and Laos
Source: Insects. 2023 Mar 20;14(3):297. doi: 10.3390/insects14030297 (PMC10051289; doi:10.3390/insects14030297)
Supplement: Supplementary file 1 [file insects-14-00297-s001.zip › Table S8_230315.xlsx]

## Sheet: blast report_v1_230303
Table S8 Microsatellite primers BLAST report based on VectorBase
To examine the genomic similarity of 16 microsatellites, BLAST was performed at https://vectorbase.org/vectorbase/app/workspace/blast/new.
Accession	Organism	Query	Rank Per Query	Rank Per Subject	Align Length	E-Value	Score	Identity	Query Coverage
JXUM01S010472	Aedes albopictus Foshan	Alb-tri-46_KF146983_R	1	1	20	0.672644	37.3537	1	1
JXUM01S010472	Aedes albopictus Foshan	Alb-tri-46_KF146983_F	1	2	20	0.672644	37.3537	1	1
JXUM01S006310	Aedes albopictus Foshan	Alb-tri-45_KF146982_R	1	1	24	0.00453175	44.5672	1	1
JXUM01S006310	Aedes albopictus Foshan	Alb-tri-45_KF146982_F	1	2	20	0.672644	37.3537	1	1
JXUM01S010326	Aedes albopictus Foshan	Alb-tri-41_KF146980_R	1	1	18	8.19448	33.7469	1	0.9
CM023472	Dermacentor silvarum Dsil-2018	Alb-tri-41_KF146980_F	1	2	18	8.19448	33.7469	1	0.9
JXUM01S001761	Aedes albopictus Foshan	Alb-tri-25_KF146978_R	1	1	20	0.672644	37.3537	1	1
JXUM01S001761	Aedes albopictus Foshan	Alb-tri-25_KF146978_F	1	2	20	0.672644	37.3537	1	1
JXUM01S000098	Aedes albopictus Foshan	Alb-tri-20_KF146976_R	1	1	20	0.672644	37.3537	1	1
JXUM01S000098	Aedes albopictus Foshan	Alb-tri-20_KF146976_F	1	2	20	0.672644	37.3537	1	1
JXUM01S002953	Aedes albopictus Foshan	Alb-tri-18_KF146975_R	1	1	20	0.672644	37.3537	1	1
JXUM01S002953	Aedes albopictus Foshan	Alb-tri-18_KF146975_F	1	2	20	0.672644	37.3537	1	1
AalBS2_2R	Anopheles albimanus STECLA	Alb-tri-3_KF146973_R	1	2	19	2.34776	35.5503	1	0.95
MNAF02001933	Aedes albopictus C6/36 cell line	Alb-tri-46_KF146983_R	2	1	20	0.672644	37.3537	1	1
AaegL5_2	Aedes aegypti LVP_AGWG	Alb-tri-46_KF146983_F	2	1	20	0.672644	37.3537	1	1
SWKY01000003	Aedes albopictus Foshan FPA	Alb-tri-45_KF146982_R	2	1	24	0.00453175	44.5672	1	1
JXUM01S000564	Aedes albopictus Foshan	Alb-tri-45_KF146982_F	2	2	20	0.672644	37.3537	1	1
JXUM01S002352	Aedes albopictus Foshan	Alb-tri-41_KF146980_R	2	1	18	8.19448	33.7469	1	0.9
KL642622	Anopheles sinensis China	Alb-tri-41_KF146980_F	2	1	18	8.19448	33.7469	1	0.9
SWKY01000019	Aedes albopictus Foshan FPA	Alb-tri-25_KF146978_R	2	1	20	0.672644	37.3537	1	1
SWKY01000019	Aedes albopictus Foshan FPA	Alb-tri-25_KF146978_F	2	2	20	0.672644	37.3537	1	1
SWKY01000526	Aedes albopictus Foshan FPA	Alb-tri-20_KF146976_R	2	1	20	0.672644	37.3537	1	1
SWKY01000526	Aedes albopictus Foshan FPA	Alb-tri-20_KF146976_F	2	2	20	0.672644	37.3537	1	1
SWKY01000003	Aedes albopictus Foshan FPA	Alb-tri-18_KF146975_R	2	3	20	0.672644	37.3537	1	1
SWKY01000003	Aedes albopictus Foshan FPA	Alb-tri-18_KF146975_F	2	4	20	0.672644	37.3537	1	1
CM024292	Anopheles albimanus STECLA 2020	Alb-tri-3_KF146973_R	2	2	19	2.34776	35.5503	1	0.95
MNAF02000144	Aedes albopictus C6/36 cell line	Alb-tri-46_KF146983_R	3	1	20	0.672644	37.3537	1	1
JAJPPM010000914	Aedes aegypti Aag2	Alb-tri-46_KF146983_F	3	1	20	0.672644	37.3537	1	1
MNAF02001167	Aedes albopictus C6/36 cell line	Alb-tri-45_KF146982_R	3	1	24	0.00453175	44.5672	1	1
SWKY01000315	Aedes albopictus Foshan FPA	Alb-tri-45_KF146982_F	3	2	20	0.672644	37.3537	1	1
SWKY01000862	Aedes albopictus Foshan FPA	Alb-tri-41_KF146980_R	3	1	18	8.19448	33.7469	1	0.9
KE524833	Anopheles sinensis China	Alb-tri-41_KF146980_F	3	1	18	8.19448	33.7469	1	0.9
MNAF02001679	Aedes albopictus C6/36 cell line	Alb-tri-25_KF146978_R	3	1	20	0.672644	37.3537	1	1
MNAF02001679	Aedes albopictus C6/36 cell line	Alb-tri-25_KF146978_F	3	2	20	0.672644	37.3537	1	1
SWKY01000005	Aedes albopictus Foshan FPA	Alb-tri-20_KF146976_R	3	1	20	0.672644	37.3537	1	1
SWKY01000005	Aedes albopictus Foshan FPA	Alb-tri-20_KF146976_F	3	2	20	0.672644	37.3537	1	1
MNAF02001654	Aedes albopictus C6/36 cell line	Alb-tri-18_KF146975_R	3	1	20	0.672644	37.3537	1	1
MNAF02001654	Aedes albopictus C6/36 cell line	Alb-tri-18_KF146975_F	3	2	20	0.672644	37.3537	1	1
CM023525	Rhipicephalus sanguineus Rsan-2018	Alb-tri-3_KF146973_R	3	1	18	8.19448	33.7469	1	0.9
MNAF02001733	Aedes albopictus C6/36 cell line	Alb-tri-46_KF146983_F	4	1	19	2.34776	35.5503	1	0.95
MNAF02000329	Aedes albopictus C6/36 cell line	Alb-tri-45_KF146982_R	4	1	24	0.00453175	44.5672	1	1
SWKY01000003	Aedes albopictus Foshan FPA	Alb-tri-45_KF146982_F	4	2	20	0.672644	37.3537	1	1
SWKY01000052	Aedes albopictus Foshan FPA	Alb-tri-41_KF146980_R	4	1	18	8.19448	33.7469	1	0.9
MNAF02001128	Aedes albopictus C6/36 cell line	Alb-tri-41_KF146980_F	4	1	18	8.19448	33.7469	1	0.9
MNAF02001183	Aedes albopictus C6/36 cell line	Alb-tri-25_KF146978_R	4	1	20	0.672644	37.3537	1	1
MNAF02001183	Aedes albopictus C6/36 cell line	Alb-tri-25_KF146978_F	4	2	18	8.19448	33.7469	1	0.9
MNAF02000976	Aedes albopictus C6/36 cell line	Alb-tri-20_KF146976_R	4	1	20	0.672644	37.3537	1	1
MNAF02000976	Aedes albopictus C6/36 cell line	Alb-tri-20_KF146976_F	4	2	20	0.672644	37.3537	1	1
MNAF02000306	Aedes albopictus C6/36 cell line	Alb-tri-18_KF146975_F	4	1	20	0.672644	37.3537	1	1
CM023472	Dermacentor silvarum Dsil-2018	Alb-tri-3_KF146973_R	4	3	18	8.19448	33.7469	1	0.9
MNAF02001485	Aedes albopictus C6/36 cell line	Alb-tri-46_KF146983_F	5	1	19	2.34776	35.5503	1	0.95
CM023474	Dermacentor silvarum Dsil-2018	Alb-tri-45_KF146982_R	5	1	22	0.055208	40.9604	1	1
MNAF02001167	Aedes albopictus C6/36 cell line	Alb-tri-45_KF146982_F	5	2	20	0.672644	37.3537	1	1
MNAF02000940	Aedes albopictus C6/36 cell line	Alb-tri-41_KF146980_R	5	1	18	8.19448	33.7469	1	0.9
CM023460.1	Rhipicephalus microplus Rmic-2018	Alb-tri-25_KF146978_R	5	2	18	8.19448	33.7469	1	0.9
JXUM01S003519	Aedes albopictus Foshan	Alb-tri-20_KF146976_R	5	1	19	2.34776	35.5503	1	0.95
KQ080466	Stomoxys calcitrans USDA	Alb-tri-18_KF146975_F	5	1	19	2.34776	35.5503	1	0.95
MNAF02000924	Aedes albopictus C6/36 cell line	Alb-tri-46_KF146983_F	6	1	19	2.34776	35.5503	1	0.95
JHUN02001517.1	Cimex lectularius Harlan	Alb-tri-45_KF146982_R	6	1	22	0.055208	40.9604	1	0.92
MNAF02000329	Aedes albopictus C6/36 cell line	Alb-tri-45_KF146982_F	6	2	20	0.672644	37.3537	1	1
MNAF02000159	Aedes albopictus C6/36 cell line	Alb-tri-41_KF146980_R	6	1	18	8.19448	33.7469	1	0.9
JXUM01S001409	Aedes albopictus Foshan	Alb-tri-25_KF146978_R	6	1	18	8.19448	33.7469	1	0.9
JXUM01S003866	Aedes albopictus Foshan	Alb-tri-46_KF146983_F	7	1	18	8.19448	33.7469	1	0.9
JXLN01017000	Sarcoptes scabiei Arlian	Alb-tri-45_KF146982_R	7	1	24	0.192695	40.0587	0.96	1
JXUM01S000257	Aedes albopictus Foshan	Alb-tri-25_KF146978_R	7	1	18	8.19448	33.7469	1	0.9
JXUM01S002432	Aedes albopictus Foshan	Alb-tri-46_KF146983_F	8	1	18	8.19448	33.7469	1	0.9
JXLN01011206	Sarcoptes scabiei Arlian	Alb-tri-45_KF146982_R	8	1	24	0.192695	40.0587	0.96	1
SWKY01000008	Aedes albopictus Foshan FPA	Alb-tri-46_KF146983_F	9	2	18	8.19448	33.7469	1	0.9
KQ080982	Stomoxys calcitrans USDA	Alb-tri-45_KF146982_R	9	1	24	0.192695	40.0587	0.96	1
SWKY01000001	Aedes albopictus Foshan FPA	Alb-tri-46_KF146983_F	10	1	18	8.19448	33.7469	1	0.9
KQ080752	Stomoxys calcitrans USDA	Alb-tri-45_KF146982_R	10	1	24	0.192695	40.0587	0.96	1
MNAF02001825	Aedes albopictus C6/36 cell line	Alb-tri-46_KF146983_F	11	1	18	8.19448	33.7469	1	0.9
KQ080304	Stomoxys calcitrans USDA	Alb-tri-45_KF146982_R	11	1	24	0.192695	40.0587	0.96	1
MNAF02001422	Aedes albopictus C6/36 cell line	Alb-tri-46_KF146983_F	12	1	18	8.19448	33.7469	1	0.9
KQ080169	Stomoxys calcitrans USDA	Alb-tri-45_KF146982_R	12	1	24	0.192695	40.0587	0.96	1
MNAF02001346	Aedes albopictus C6/36 cell line	Alb-tri-46_KF146983_F	13	1	18	8.19448	33.7469	1	0.9
KQ080154	Stomoxys calcitrans USDA	Alb-tri-45_KF146982_R	13	1	24	0.192695	40.0587	0.96	1
MNAF02001073	Aedes albopictus C6/36 cell line	Alb-tri-46_KF146983_F	14	1	18	8.19448	33.7469	1	0.9
KQ080149	Stomoxys calcitrans USDA	Alb-tri-45_KF146982_R	14	1	24	0.192695	40.0587	0.96	1
MNAF02000586	Aedes albopictus C6/36 cell line	Alb-tri-46_KF146983_F	15	1	18	8.19448	33.7469	1	0.9
KQ080009	Stomoxys calcitrans USDA	Alb-tri-45_KF146982_R	15	1	24	0.192695	40.0587	0.96	1
MNAF02000228	Aedes albopictus C6/36 cell line	Alb-tri-46_KF146983_F	16	1	18	8.19448	33.7469	1	0.9
CM023530	Rhipicephalus sanguineus Rsan-2018	Alb-tri-45_KF146982_R	16	1	24	0.192695	40.0587	0.96	1
CM023529	Rhipicephalus sanguineus Rsan-2018	Alb-tri-45_KF146982_R	17	1	24	0.192695	40.0587	0.96	1
CM023528	Rhipicephalus sanguineus Rsan-2018	Alb-tri-45_KF146982_R	18	1	24	0.192695	40.0587	0.96	1
CM023526	Rhipicephalus sanguineus Rsan-2018	Alb-tri-45_KF146982_R	19	1	24	0.192695	40.0587	0.96	1
CM023523	Rhipicephalus sanguineus Rsan-2018	Alb-tri-45_KF146982_R	20	1	24	0.192695	40.0587	0.96	1
KQ034069	Rhodnius prolixus CDC	Alb-tri-45_KF146982_R	21	1	24	0.192695	40.0587	0.96	1
JABSTU010005711.1	Rhipicephalus microplus Rmic-2018	Alb-tri-45_KF146982_R	22	1	24	0.192695	40.0587	0.96	1
JABSTU010003963.1	Rhipicephalus microplus Rmic-2018	Alb-tri-45_KF146982_R	23	1	24	0.192695	40.0587	0.96	1
CM023465.1	Rhipicephalus microplus Rmic-2018	Alb-tri-45_KF146982_R	24	1	24	0.192695	40.0587	0.96	1
CM023464.1	Rhipicephalus microplus Rmic-2018	Alb-tri-45_KF146982_R	25	1	24	0.192695	40.0587	0.96	1
CM023463.1	Rhipicephalus microplus Rmic-2018	Alb-tri-45_KF146982_R	26	1	24	0.192695	40.0587	0.96	1
CM023461.1	Rhipicephalus microplus Rmic-2018	Alb-tri-45_KF146982_R	27	1	24	0.192695	40.0587	0.96	1
CM023460.1	Rhipicephalus microplus Rmic-2018	Alb-tri-45_KF146982_R	28	1	24	0.192695	40.0587	0.96	1
CM023459.1	Rhipicephalus microplus Rmic-2018	Alb-tri-45_KF146982_R	29	1	24	0.192695	40.0587	0.96	1
DS235873	Pediculus humanus USDA	Alb-tri-45_KF146982_R	30	1	24	0.192695	40.0587	0.96	1
DS235845	Pediculus humanus USDA	Alb-tri-45_KF146982_R	31	1	24	0.192695	40.0587	0.96	1
DS235366	Pediculus humanus USDA	Alb-tri-45_KF146982_R	32	1	24	0.192695	40.0587	0.96	1
KB859677	Musca domestica aabys	Alb-tri-45_KF146982_R	33	1	24	0.192695	40.0587	0.96	1
KB857209	Musca domestica aabys	Alb-tri-45_KF146982_R	34	1	24	0.192695	40.0587	0.96	1
KB855952	Musca domestica aabys	Alb-tri-45_KF146982_R	35	1	24	0.192695	40.0587	0.96	1
KB855175	Musca domestica aabys	Alb-tri-45_KF146982_R	36	1	24	0.192695	40.0587	0.96	1
JADPSH020000004	Ixodes scapularis PalLabHiFi	Alb-tri-45_KF146982_R	37	1	24	0.192695	40.0587	0.96	1
PKSA02003030	Ixodes scapularis ISE6	Alb-tri-45_KF146982_R	38	1	24	0.192695	40.0587	0.96	1
KN796668	Glossina palpalis IAEA	Alb-tri-45_KF146982_R	39	1	24	0.192695	40.0587	0.96	1
KN796598	Glossina palpalis IAEA	Alb-tri-45_KF146982_R	40	1	24	0.192695	40.0587	0.96	1
KN796194	Glossina palpalis IAEA	Alb-tri-45_KF146982_R	41	1	24	0.192695	40.0587	0.96	1
KK500051	Glossina pallidipes IAEA	Alb-tri-45_KF146982_R	42	1	24	0.192695	40.0587	0.96	1
KK500037	Glossina pallidipes IAEA	Alb-tri-45_KF146982_R	43	1	24	0.192695	40.0587	0.96	1
GmorY1_scf7180000646908	Glossina morsitans Yale	Alb-tri-45_KF146982_R	44	1	24	0.192695	40.0587	0.96	1
KK352082	Glossina fuscipes IAEA	Alb-tri-45_KF146982_R	45	1	24	0.192695	40.0587	0.96	1
KK351896	Glossina fuscipes IAEA	Alb-tri-45_KF146982_R	46	1	24	0.192695	40.0587	0.96	1
KK351894	Glossina fuscipes IAEA	Alb-tri-45_KF146982_R	47	1	24	0.192695	40.0587	0.96	1
JACGUE010000045	Glossina fuscipes IAEA 2018	Alb-tri-45_KF146982_R	48	1	24	0.192695	40.0587	0.96	1
JACGUE010000026	Glossina fuscipes IAEA 2018	Alb-tri-45_KF146982_R	49	1	24	0.192695	40.0587	0.96	1
JACGUE010000003	Glossina fuscipes IAEA 2018	Alb-tri-45_KF146982_R	50	1	24	0.192695	40.0587	0.96	1
JACGUE010000001	Glossina fuscipes IAEA 2018	Alb-tri-45_KF146982_R	51	1	24	0.192695	40.0587	0.96	1
KK351340	Glossina brevipalpis IAEA	Alb-tri-45_KF146982_R	52	1	24	0.192695	40.0587	0.96	1
KK351274	Glossina brevipalpis IAEA	Alb-tri-45_KF146982_R	53	1	24	0.192695	40.0587	0.96	1
KK351150	Glossina brevipalpis IAEA	Alb-tri-45_KF146982_R	54	1	24	0.192695	40.0587	0.96	1
KK351025	Glossina brevipalpis IAEA	Alb-tri-45_KF146982_R	55	1	24	0.192695	40.0587	0.96	1
KK502560	Glossina austeni TTRI	Alb-tri-45_KF146982_R	56	1	24	0.192695	40.0587	0.96	1
CM023475	Dermacentor silvarum Dsil-2018	Alb-tri-45_KF146982_R	57	1	24	0.192695	40.0587	0.96	1
CM023472	Dermacentor silvarum Dsil-2018	Alb-tri-45_KF146982_R	58	1	24	0.192695	40.0587	0.96	1
CM023471	Dermacentor silvarum Dsil-2018	Alb-tri-45_KF146982_R	59	1	24	0.192695	40.0587	0.96	1
CM023470	Dermacentor silvarum Dsil-2018	Alb-tri-45_KF146982_R	60	1	24	0.192695	40.0587	0.96	1
KB672602	Anopheles dirus WRAIR2	Alb-tri-45_KF146982_R	61	1	24	0.192695	40.0587	0.96	1
OX030911	Anopheles darlingi idAnoDarlMG-H_01	Alb-tri-45_KF146982_R	62	1	24	0.192695	40.0587	0.96	1
OX030883	Anopheles aquasalis idAnoAquaMG-Q_19	Alb-tri-45_KF146982_R	63	1	24	0.192695	40.0587	0.96	1
JXUM01S005343	Aedes albopictus Foshan	Alb-tri-45_KF146982_R	64	1	24	0.192695	40.0587	0.96	1
JXUM01S000564	Aedes albopictus Foshan	Alb-tri-45_KF146982_R	65	1	24	0.192695	40.0587	0.96	1
SWKY01000315	Aedes albopictus Foshan FPA	Alb-tri-45_KF146982_R	66	1	24	0.192695	40.0587	0.96	1
SWKY01000200	Aedes albopictus Foshan FPA	Alb-tri-45_KF146982_R	67	1	24	0.192695	40.0587	0.96	1
SWKY01000007	Aedes albopictus Foshan FPA	Alb-tri-45_KF146982_R	68	1	24	0.192695	40.0587	0.96	1
MNAF02001836	Aedes albopictus C6/36 cell line	Alb-tri-45_KF146982_R	69	1	24	0.192695	40.0587	0.96	1
MNAF02001481	Aedes albopictus C6/36 cell line	Alb-tri-45_KF146982_R	70	1	24	0.192695	40.0587	0.96	1
MNAF02001169	Aedes albopictus C6/36 cell line	Alb-tri-45_KF146982_R	71	1	24	0.192695	40.0587	0.96	1
MNAF02000547	Aedes albopictus C6/36 cell line	Alb-tri-45_KF146982_R	72	1	24	0.192695	40.0587	0.96	1
AalBS2_3R	Anopheles albimanus STECLA	Alb-tri-45_KF146982_R	73	1	24	0.192695	40.0587	0.96	1
AalBS2_2R	Anopheles albimanus STECLA	Alb-tri-45_KF146982_R	74	1	24	0.192695	40.0587	0.96	1
CM024293	Anopheles albimanus STECLA 2020	Alb-tri-45_KF146982_R	75	1	24	0.192695	40.0587	0.96	1
CM024292	Anopheles albimanus STECLA 2020	Alb-tri-45_KF146982_R	76	1	24	0.192695	40.0587	0.96	1
AaegL5_3	Aedes aegypti LVP_AGWG	Alb-tri-45_KF146982_R	77	1	24	0.192695	40.0587	0.96	1
JAJPPM010001134	Aedes aegypti Aag2	Alb-tri-45_KF146982_R	78	1	24	0.192695	40.0587	0.96	1
JAJPPM010000854	Aedes aegypti Aag2	Alb-tri-45_KF146982_R	79	1	24	0.192695	40.0587	0.96	1
JAJPPM010000123	Aedes aegypti Aag2	Alb-tri-45_KF146982_R	80	1	24	0.192695	40.0587	0.96	1
JXLN01010573	Sarcoptes scabiei Arlian	Alb-tri-45_KF146982_R	81	1	21	0.192695	39.157	1	0.88
CM023522	Rhipicephalus sanguineus Rsan-2018	Alb-tri-45_KF146982_R	82	1	21	0.192695	39.157	1	1
CM023476	Dermacentor silvarum Dsil-2018	Alb-tri-45_KF146982_R	83	1	21	0.192695	39.157	1	1
KZ486416.1	Cimex lectularius Harlan	Alb-tri-45_KF146982_R	84	1	21	0.192695	39.157	1	0.88
JXUM01S003352	Aedes albopictus Foshan	Alb-tri-45_KF146982_R	85	1	21	0.192695	39.157	1	0.88
SWKY01000008	Aedes albopictus Foshan FPA	Alb-tri-45_KF146982_R	86	1	21	0.192695	39.157	1	0.96
JXLN01014249	Sarcoptes scabiei Arlian	Alb-tri-45_KF146982_R	87	1	23	0.672571	38.2554	0.96	0.96
KQ082078	Stomoxys calcitrans USDA	Alb-tri-45_KF146982_R	88	1	23	0.672571	38.2554	0.96	0.96
KQ081841	Stomoxys calcitrans USDA	Alb-tri-45_KF146982_R	89	1	23	0.672571	38.2554	0.96	0.96
KQ080703	Stomoxys calcitrans USDA	Alb-tri-45_KF146982_R	90	1	23	0.672571	38.2554	0.96	0.96
KQ080428	Stomoxys calcitrans USDA	Alb-tri-45_KF146982_R	91	1	23	0.672571	38.2554	0.96	1
KQ079971	Stomoxys calcitrans USDA	Alb-tri-45_KF146982_R	92	1	23	0.672571	38.2554	0.96	1
KQ079967	Stomoxys calcitrans USDA	Alb-tri-45_KF146982_R	93	1	23	0.672571	38.2554	0.96	0.96
KQ079938	Stomoxys calcitrans USDA	Alb-tri-45_KF146982_R	94	1	23	0.672571	38.2554	0.96	0.96
JABSTU010005185.1	Rhipicephalus microplus Rmic-2018	Alb-tri-45_KF146982_R	95	1	23	0.672571	38.2554	0.96	0.96
DS235857	Pediculus humanus USDA	Alb-tri-45_KF146982_R	96	1	23	0.672571	38.2554	0.96	1
DS235852	Pediculus humanus USDA	Alb-tri-45_KF146982_R	97	1	23	0.672571	38.2554	0.96	0.96
DS235767	Pediculus humanus USDA	Alb-tri-45_KF146982_R	98	1	23	0.672571	38.2554	0.96	1
DS235494	Pediculus humanus USDA	Alb-tri-45_KF146982_R	99	1	23	0.672571	38.2554	0.96	1
DS235004	Pediculus humanus USDA	Alb-tri-45_KF146982_R	100	1	23	0.672571	38.2554	0.96	1
SWKY01000018	Aedes albopictus Foshan FPA	Alb-di-6_KF146972_F	1	1	20	0.672644	37.3537	1	1
JXUM01S009804	Aedes albopictus Foshan	Alb-di-4_KF146971_R	1	1	20	0.672644	37.3537	1	1
JXUM01S004995	Aedes albopictus Foshan	Alb-di-4_KF146971_F	1	1	20	0.672644	37.3537	1	1
SWKY01000011	Aedes albopictus Foshan FPA	Aealbmic23_KP859613_R	1	1	20	0.672644	37.3537	1	1
JXUM01S080881	Aedes albopictus Foshan	Aealbmic23_KP859613_F	1	1	20	0.672644	37.3537	1	1
JXUM01S000065	Aedes albopictus Foshan	Aealbmic21_KP859611_R	1	1	20	0.672644	37.3537	1	1
JXUM01S000065	Aedes albopictus Foshan	Aealbmic21_KP859611_F	1	2	20	0.672644	37.3537	1	1
JXUM01S000853	Aedes albopictus Foshan	Aealbmic8_KP859598_R	1	2	20	0.672644	37.3537	1	1
JXUM01S000853	Aedes albopictus Foshan	Aealbmic8_KP859598_F	1	1	21	0.19271	39.157	1	1
JXUM01S128863	Aedes albopictus Foshan	AealbF3_DQ366027_R	1	1	21	0.19271	39.157	1	1
JXUM01S120664	Aedes albopictus Foshan	AealbF3_DQ366027_F	1	1	20	0.672644	37.3537	1	1
JXUM01S148202	Aedes albopictus Foshan	AealbD2_DQ366021_R	1	1	20	0.672644	37.3537	1	1
JXUM01S154415	Aedes albopictus Foshan	AealbD2_DQ366021_F	1	1	20	0.672644	37.3537	1	1
MNAF02000164	Aedes albopictus C6/36 cell line	Alb-di-6_KF146972_F	2	1	20	0.672644	37.3537	1	1
JXUM01S000307	Aedes albopictus Foshan	Alb-di-4_KF146971_R	2	1	20	0.672644	37.3537	1	1
JXUM01S000307	Aedes albopictus Foshan	Alb-di-4_KF146971_F	2	2	20	0.672644	37.3537	1	1
MNAF02001845	Aedes albopictus C6/36 cell line	Aealbmic23_KP859613_R	2	1	20	0.672644	37.3537	1	1
JXUM01S011911	Aedes albopictus Foshan	Aealbmic23_KP859613_F	2	1	20	0.672644	37.3537	1	1
SWKY01000334	Aedes albopictus Foshan FPA	Aealbmic21_KP859611_R	2	1	20	0.672644	37.3537	1	1
SWKY01000334	Aedes albopictus Foshan FPA	Aealbmic21_KP859611_F	2	2	20	0.672644	37.3537	1	1
JXUM01S000469	Aedes albopictus Foshan	Aealbmic8_KP859598_R	2	2	20	0.672644	37.3537	1	1
JXUM01S000469	Aedes albopictus Foshan	Aealbmic8_KP859598_F	2	1	21	0.19271	39.157	1	1
JXUM01S075237	Aedes albopictus Foshan	AealbF3_DQ366027_R	2	1	21	0.19271	39.157	1	1
JXUM01S112770	Aedes albopictus Foshan	AealbF3_DQ366027_F	2	1	20	0.672644	37.3537	1	1
JXUM01S143271	Aedes albopictus Foshan	AealbD2_DQ366021_R	2	1	20	0.672644	37.3537	1	1
JXUM01S151337	Aedes albopictus Foshan	AealbD2_DQ366021_F	2	1	20	0.672644	37.3537	1	1
JADPSH020000014	Ixodes scapularis PalLabHiFi	Alb-di-6_KF146972_F	3	1	18	8.19448	33.7469	1	0.9
SWKY01000010	Aedes albopictus Foshan FPA	Alb-di-4_KF146971_R	3	3	20	0.672644	37.3537	1	1
SWKY01000004	Aedes albopictus Foshan FPA	Alb-di-4_KF146971_F	3	3	20	0.672644	37.3537	1	1
JXUM01S010085	Aedes albopictus Foshan	Aealbmic23_KP859613_F	3	1	20	0.672644	37.3537	1	1
SWKY01000072	Aedes albopictus Foshan FPA	Aealbmic21_KP859611_R	3	1	20	0.672644	37.3537	1	1
SWKY01000072	Aedes albopictus Foshan FPA	Aealbmic21_KP859611_F	3	2	20	0.672644	37.3537	1	1
SWKY01000010	Aedes albopictus Foshan FPA	Aealbmic8_KP859598_R	3	5	20	0.672644	37.3537	1	1
SWKY01000010	Aedes albopictus Foshan FPA	Aealbmic8_KP859598_F	3	1	21	0.19271	39.157	1	1
JXUM01S007668	Aedes albopictus Foshan	AealbF3_DQ366027_R	3	1	21	0.19271	39.157	1	1
JXUM01S104694	Aedes albopictus Foshan	AealbF3_DQ366027_F	3	1	20	0.672644	37.3537	1	1
JXUM01S139498	Aedes albopictus Foshan	AealbD2_DQ366021_R	3	1	20	0.672644	37.3537	1	1
JXUM01S150592	Aedes albopictus Foshan	AealbD2_DQ366021_F	3	1	20	0.672644	37.3537	1	1
CM023472	Dermacentor silvarum Dsil-2018	Alb-di-6_KF146972_F	4	1	18	8.19448	33.7469	1	0.9
SWKY01000004	Aedes albopictus Foshan FPA	Alb-di-4_KF146971_R	4	2	20	0.672644	37.3537	1	1
MNAF02001012	Aedes albopictus C6/36 cell line	Alb-di-4_KF146971_F	4	2	20	0.672644	37.3537	1	1
JXUM01S009138	Aedes albopictus Foshan	Aealbmic23_KP859613_F	4	1	20	0.672644	37.3537	1	1
SWKY01000044	Aedes albopictus Foshan FPA	Aealbmic21_KP859611_R	4	2	20	0.672644	37.3537	1	1
SWKY01000044	Aedes albopictus Foshan FPA	Aealbmic21_KP859611_F	4	3	20	0.672644	37.3537	1	1
MNAF02001704	Aedes albopictus C6/36 cell line	Aealbmic8_KP859598_R	4	2	20	0.672644	37.3537	1	1
MNAF02001704	Aedes albopictus C6/36 cell line	Aealbmic8_KP859598_F	4	1	21	0.19271	39.157	1	1
JXUM01S006228	Aedes albopictus Foshan	AealbF3_DQ366027_R	4	1	21	0.19271	39.157	1	1
JXUM01S080736	Aedes albopictus Foshan	AealbF3_DQ366027_F	4	1	20	0.672644	37.3537	1	1
JXUM01S134884	Aedes albopictus Foshan	AealbD2_DQ366021_R	4	1	20	0.672644	37.3537	1	1
JXUM01S148618	Aedes albopictus Foshan	AealbD2_DQ366021_F	4	1	20	0.672644	37.3537	1	1
MNAF02001012	Aedes albopictus C6/36 cell line	Alb-di-4_KF146971_R	5	1	20	0.672644	37.3537	1	1
MNAF02000338	Aedes albopictus C6/36 cell line	Alb-di-4_KF146971_F	5	1	20	0.672644	37.3537	1	1
JXUM01S008364	Aedes albopictus Foshan	Aealbmic23_KP859613_F	5	1	20	0.672644	37.3537	1	1
MNAF02000041	Aedes albopictus C6/36 cell line	Aealbmic21_KP859611_R	5	1	20	0.672644	37.3537	1	1
MNAF02001238	Aedes albopictus C6/36 cell line	Aealbmic21_KP859611_F	5	1	20	0.672644	37.3537	1	1
MNAF02001698	Aedes albopictus C6/36 cell line	Aealbmic8_KP859598_R	5	2	20	0.672644	37.3537	1	1
MNAF02001698	Aedes albopictus C6/36 cell line	Aealbmic8_KP859598_F	5	1	21	0.19271	39.157	1	1
JXUM01S004678	Aedes albopictus Foshan	AealbF3_DQ366027_R	5	1	21	0.19271	39.157	1	1
JXUM01S009780	Aedes albopictus Foshan	AealbF3_DQ366027_F	5	1	20	0.672644	37.3537	1	1
JXUM01S128693	Aedes albopictus Foshan	AealbD2_DQ366021_R	5	1	20	0.672644	37.3537	1	1
JXUM01S143414	Aedes albopictus Foshan	AealbD2_DQ366021_F	5	1	20	0.672644	37.3537	1	1
MNAF02000993	Aedes albopictus C6/36 cell line	Alb-di-4_KF146971_R	6	1	19	2.34776	35.5503	1	0.95
JXUM01S008065	Aedes albopictus Foshan	Aealbmic23_KP859613_F	6	1	20	0.672644	37.3537	1	1
KB672846	Anopheles dirus WRAIR2	Aealbmic21_KP859611_R	6	1	18	8.19448	33.7469	1	0.9
MNAF02000041	Aedes albopictus C6/36 cell line	Aealbmic21_KP859611_F	6	2	20	0.672644	37.3537	1	1
DS234991	Pediculus humanus USDA	Aealbmic8_KP859598_F	6	1	20	0.672626	37.3537	1	0.952381
JXUM01S002658	Aedes albopictus Foshan	AealbF3_DQ366027_R	6	1	21	0.19271	39.157	1	1
JXUM01S008135	Aedes albopictus Foshan	AealbF3_DQ366027_F	6	1	20	0.672644	37.3537	1	1
JXUM01S126126	Aedes albopictus Foshan	AealbD2_DQ366021_R	6	1	20	0.672644	37.3537	1	1
JXUM01S138530	Aedes albopictus Foshan	AealbD2_DQ366021_F	6	1	20	0.672644	37.3537	1	1
PKSA02001768	Ixodes scapularis ISE6	Alb-di-4_KF146971_R	7	1	18	8.19448	33.7469	1	0.9
JXUM01S007508	Aedes albopictus Foshan	Aealbmic23_KP859613_F	7	1	20	0.672644	37.3537	1	1
CM023526	Rhipicephalus sanguineus Rsan-2018	Aealbmic21_KP859611_F	7	1	18	8.19448	33.7469	1	0.9
PKSA02006470	Ixodes scapularis ISE6	Aealbmic8_KP859598_F	7	1	20	0.672626	37.3537	1	0.952381
JXUM01S002608	Aedes albopictus Foshan	AealbF3_DQ366027_R	7	1	21	0.19271	39.157	1	1
JXUM01S004678	Aedes albopictus Foshan	AealbF3_DQ366027_F	7	2	20	0.672644	37.3537	1	1
JXUM01S119837	Aedes albopictus Foshan	AealbD2_DQ366021_R	7	1	20	0.672644	37.3537	1	1
JXUM01S130725	Aedes albopictus Foshan	AealbD2_DQ366021_F	7	1	20	0.672644	37.3537	1	1
JXUM01S007126	Aedes albopictus Foshan	Aealbmic23_KP859613_F	8	1	20	0.672644	37.3537	1	1
CM023461.1	Rhipicephalus microplus Rmic-2018	Aealbmic21_KP859611_F	8	1	18	8.19448	33.7469	1	0.9
PKSA02003182	Ixodes scapularis ISE6	Aealbmic8_KP859598_F	8	1	20	0.672626	37.3537	1	0.952381
JXUM01S002217	Aedes albopictus Foshan	AealbF3_DQ366027_R	8	1	21	0.19271	39.157	1	1
JXUM01S002658	Aedes albopictus Foshan	AealbF3_DQ366027_F	8	2	20	0.672644	37.3537	1	1
JXUM01S114955	Aedes albopictus Foshan	AealbD2_DQ366021_R	8	1	20	0.672644	37.3537	1	1
JXUM01S129316	Aedes albopictus Foshan	AealbD2_DQ366021_F	8	1	20	0.672644	37.3537	1	1
JXUM01S007052	Aedes albopictus Foshan	Aealbmic23_KP859613_F	9	1	20	0.672644	37.3537	1	1
DS231909	Culex quinquefasciatus Johannesburg	Aealbmic8_KP859598_F	9	1	20	0.672626	37.3537	1	0.952381
JXUM01S000491	Aedes albopictus Foshan	AealbF3_DQ366027_R	9	1	21	0.19271	39.157	1	1
JXUM01S000491	Aedes albopictus Foshan	AealbF3_DQ366027_F	9	2	20	0.672644	37.3537	1	1
JXUM01S112941	Aedes albopictus Foshan	AealbD2_DQ366021_R	9	1	20	0.672644	37.3537	1	1
JXUM01S121833	Aedes albopictus Foshan	AealbD2_DQ366021_F	9	1	20	0.672644	37.3537	1	1
JXUM01S006731	Aedes albopictus Foshan	Aealbmic23_KP859613_F	10	1	20	0.672644	37.3537	1	1
CM027412.1	Culex quinquefasciatus JHB 2020	Aealbmic8_KP859598_F	10	1	20	0.672626	37.3537	1	0.952381
SWKY01000565	Aedes albopictus Foshan FPA	AealbF3_DQ366027_R	10	1	21	0.19271	39.157	1	1
SWKY01000565	Aedes albopictus Foshan FPA	AealbF3_DQ366027_F	10	2	20	0.672644	37.3537	1	1
JXUM01S112628	Aedes albopictus Foshan	AealbD2_DQ366021_R	10	1	20	0.672644	37.3537	1	1
JXUM01S115168	Aedes albopictus Foshan	AealbD2_DQ366021_F	10	1	20	0.672644	37.3537	1	1
JXUM01S006625	Aedes albopictus Foshan	Aealbmic23_KP859613_F	11	1	20	0.672644	37.3537	1	1
AfunF3_2	Anopheles funestus FUMOZ	Aealbmic8_KP859598_F	11	1	20	0.672626	37.3537	1	0.952381
SWKY01000283	Aedes albopictus Foshan FPA	AealbF3_DQ366027_R	11	1	21	0.19271	39.157	1	1
SWKY01000283	Aedes albopictus Foshan FPA	AealbF3_DQ366027_F	11	2	20	0.672644	37.3537	1	1
JXUM01S111687	Aedes albopictus Foshan	AealbD2_DQ366021_R	11	1	20	0.672644	37.3537	1	1
JXUM01S112941	Aedes albopictus Foshan	AealbD2_DQ366021_F	11	2	20	0.672644	37.3537	1	1
JXUM01S006132	Aedes albopictus Foshan	Aealbmic23_KP859613_F	12	1	20	0.672644	37.3537	1	1
DS235873	Pediculus humanus USDA	Aealbmic8_KP859598_F	12	1	19	2.34769	35.5503	1	0.904762
SWKY01000122	Aedes albopictus Foshan FPA	AealbF3_DQ366027_R	12	1	21	0.19271	39.157	1	1
SWKY01000122	Aedes albopictus Foshan FPA	AealbF3_DQ366027_F	12	3	20	0.672644	37.3537	1	1
JXUM01S111174	Aedes albopictus Foshan	AealbD2_DQ366021_R	12	1	20	0.672644	37.3537	1	1
JXUM01S107716	Aedes albopictus Foshan	AealbD2_DQ366021_F	12	1	20	0.672644	37.3537	1	1
JXUM01S005884	Aedes albopictus Foshan	Aealbmic23_KP859613_F	13	1	20	0.672644	37.3537	1	1
DS235151	Pediculus humanus USDA	Aealbmic8_KP859598_F	13	1	19	2.34769	35.5503	1	0.904762
SWKY01000073	Aedes albopictus Foshan FPA	AealbF3_DQ366027_R	13	1	21	0.19271	39.157	1	1
SWKY01000073	Aedes albopictus Foshan FPA	AealbF3_DQ366027_F	13	2	20	0.672644	37.3537	1	1
JXUM01S109722	Aedes albopictus Foshan	AealbD2_DQ366021_R	13	1	20	0.672644	37.3537	1	1
JXUM01S107680	Aedes albopictus Foshan	AealbD2_DQ366021_F	13	1	20	0.672644	37.3537	1	1
JXUM01S005774	Aedes albopictus Foshan	Aealbmic23_KP859613_F	14	1	20	0.672644	37.3537	1	1
DS235099	Pediculus humanus USDA	Aealbmic8_KP859598_F	14	1	19	2.34769	35.5503	1	0.904762
SWKY01000039	Aedes albopictus Foshan FPA	AealbF3_DQ366027_R	14	1	21	0.19271	39.157	1	1
SWKY01000039	Aedes albopictus Foshan FPA	AealbF3_DQ366027_F	14	3	20	0.672644	37.3537	1	1
JXUM01S107986	Aedes albopictus Foshan	AealbD2_DQ366021_R	14	1	20	0.672644	37.3537	1	1
JXUM01S106452	Aedes albopictus Foshan	AealbD2_DQ366021_F	14	1	20	0.672644	37.3537	1	1
JXUM01S005359	Aedes albopictus Foshan	Aealbmic23_KP859613_F	15	1	20	0.672644	37.3537	1	1
PKSA02002794	Ixodes scapularis ISE6	Aealbmic8_KP859598_F	15	1	19	2.34769	35.5503	1	0.904762
SWKY01000027	Aedes albopictus Foshan FPA	AealbF3_DQ366027_R	15	1	21	0.19271	39.157	1	1
SWKY01000025	Aedes albopictus Foshan FPA	AealbF3_DQ366027_F	15	3	20	0.672644	37.3537	1	1
JXUM01S107528	Aedes albopictus Foshan	AealbD2_DQ366021_R	15	1	20	0.672644	37.3537	1	1
JXUM01S102681	Aedes albopictus Foshan	AealbD2_DQ366021_F	15	1	20	0.672644	37.3537	1	1
JXUM01S004654	Aedes albopictus Foshan	Aealbmic23_KP859613_F	16	1	20	0.672644	37.3537	1	1
AXCK02023273	Anopheles sinensis SINENSIS	Aealbmic8_KP859598_F	16	1	19	2.34769	35.5503	1	0.904762
SWKY01000025	Aedes albopictus Foshan FPA	AealbF3_DQ366027_R	16	1	21	0.19271	39.157	1	1
SWKY01000016	Aedes albopictus Foshan FPA	AealbF3_DQ366027_F	16	3	20	0.672644	37.3537	1	1
JXUM01S107444	Aedes albopictus Foshan	AealbD2_DQ366021_R	16	1	20	0.672644	37.3537	1	1
JXUM01S102566	Aedes albopictus Foshan	AealbD2_DQ366021_F	16	1	20	0.672644	37.3537	1	1
JXUM01S004416	Aedes albopictus Foshan	Aealbmic23_KP859613_F	17	1	20	0.672644	37.3537	1	1
KE524974	Anopheles sinensis China	Aealbmic8_KP859598_F	17	1	19	2.34769	35.5503	1	0.904762
SWKY01000016	Aedes albopictus Foshan FPA	AealbF3_DQ366027_R	17	1	21	0.19271	39.157	1	1
SWKY01000014	Aedes albopictus Foshan FPA	AealbF3_DQ366027_F	17	2	20	0.672644	37.3537	1	1
JXUM01S104639	Aedes albopictus Foshan	AealbD2_DQ366021_R	17	1	20	0.672644	37.3537	1	1
JXUM01S102195	Aedes albopictus Foshan	AealbD2_DQ366021_F	17	1	20	0.672644	37.3537	1	1
JXUM01S004112	Aedes albopictus Foshan	Aealbmic23_KP859613_F	18	1	20	0.672644	37.3537	1	1
KB664266	Anopheles minimus MINIMUS1	Aealbmic8_KP859598_F	18	1	19	2.34769	35.5503	1	0.904762
SWKY01000014	Aedes albopictus Foshan FPA	AealbF3_DQ366027_R	18	1	21	0.19271	39.157	1	1
SWKY01000008	Aedes albopictus Foshan FPA	AealbF3_DQ366027_F	18	3	20	0.672644	37.3537	1	1
JXUM01S104221	Aedes albopictus Foshan	AealbD2_DQ366021_R	18	1	20	0.672644	37.3537	1	1
JXUM01S098930	Aedes albopictus Foshan	AealbD2_DQ366021_F	18	1	20	0.672644	37.3537	1	1
JXUM01S003960	Aedes albopictus Foshan	Aealbmic23_KP859613_F	19	1	20	0.672644	37.3537	1	1
OX030923	Anopheles funestus idAnoFuneDA-416_04	Aealbmic8_KP859598_F	19	1	19	2.34769	35.5503	1	0.904762
SWKY01000010	Aedes albopictus Foshan FPA	AealbF3_DQ366027_R	19	2	21	0.19271	39.157	1	1
SWKY01000006	Aedes albopictus Foshan FPA	AealbF3_DQ366027_F	19	3	20	0.672644	37.3537	1	1
JXUM01S103429	Aedes albopictus Foshan	AealbD2_DQ366021_R	19	1	20	0.672644	37.3537	1	1
JXUM01S098791	Aedes albopictus Foshan	AealbD2_DQ366021_F	19	1	20	0.672644	37.3537	1	1
JXUM01S003795	Aedes albopictus Foshan	Aealbmic23_KP859613_F	20	1	20	0.672644	37.3537	1	1
OX030912	Anopheles darlingi idAnoDarlMG-H_01	Aealbmic8_KP859598_F	20	1	19	2.34769	35.5503	1	0.904762
SWKY01000008	Aedes albopictus Foshan FPA	AealbF3_DQ366027_R	20	1	21	0.19271	39.157	1	1
SWKY01000005	Aedes albopictus Foshan FPA	AealbF3_DQ366027_F	20	3	20	0.672644	37.3537	1	1
JXUM01S097195	Aedes albopictus Foshan	AealbD2_DQ366021_R	20	1	20	0.672644	37.3537	1	1
JXUM01S091403	Aedes albopictus Foshan	AealbD2_DQ366021_F	20	1	20	0.672644	37.3537	1	1
JXUM01S003573	Aedes albopictus Foshan	Aealbmic23_KP859613_F	21	1	20	0.672644	37.3537	1	1
OX030911	Anopheles darlingi idAnoDarlMG-H_01	Aealbmic8_KP859598_F	21	1	19	2.34769	35.5503	1	0.952381
SWKY01000006	Aedes albopictus Foshan FPA	AealbF3_DQ366027_R	21	1	21	0.19271	39.157	1	1
SWKY01000004	Aedes albopictus Foshan FPA	AealbF3_DQ366027_F	21	5	20	0.672644	37.3537	1	1
JXUM01S091899	Aedes albopictus Foshan	AealbD2_DQ366021_R	21	1	20	0.672644	37.3537	1	1
JXUM01S090435	Aedes albopictus Foshan	AealbD2_DQ366021_F	21	1	20	0.672644	37.3537	1	1
JXUM01S003309	Aedes albopictus Foshan	Aealbmic23_KP859613_F	22	1	20	0.672644	37.3537	1	1
ADMH02002103	Anopheles darlingi Coari	Aealbmic8_KP859598_F	22	1	19	2.34769	35.5503	1	0.904762
SWKY01000005	Aedes albopictus Foshan FPA	AealbF3_DQ366027_R	22	1	21	0.19271	39.157	1	1
MNAF02001794	Aedes albopictus C6/36 cell line	AealbF3_DQ366027_F	22	2	20	0.672644	37.3537	1	1
JXUM01S091880	Aedes albopictus Foshan	AealbD2_DQ366021_R	22	1	20	0.672644	37.3537	1	1
JXUM01S086454	Aedes albopictus Foshan	AealbD2_DQ366021_F	22	1	20	0.672644	37.3537	1	1
JXUM01S002740	Aedes albopictus Foshan	Aealbmic23_KP859613_F	23	1	20	0.672644	37.3537	1	1
ADMH02001204	Anopheles darlingi Coari	Aealbmic8_KP859598_F	23	1	19	2.34769	35.5503	1	0.904762
SWKY01000004	Aedes albopictus Foshan FPA	AealbF3_DQ366027_R	23	1	21	0.19271	39.157	1	1
MNAF02001749	Aedes albopictus C6/36 cell line	AealbF3_DQ366027_F	23	2	20	0.672644	37.3537	1	1
JXUM01S090579	Aedes albopictus Foshan	AealbD2_DQ366021_R	23	1	20	0.672644	37.3537	1	1
JXUM01S086350	Aedes albopictus Foshan	AealbD2_DQ366021_F	23	1	20	0.672644	37.3537	1	1
JXUM01S002592	Aedes albopictus Foshan	Aealbmic23_KP859613_F	24	1	20	0.672644	37.3537	1	1
OX030885	Anopheles aquasalis idAnoAquaMG-Q_19	Aealbmic8_KP859598_F	24	1	19	2.34769	35.5503	1	0.904762
MNAF02002008	Aedes albopictus C6/36 cell line	AealbF3_DQ366027_R	24	1	21	0.19271	39.157	1	1
MNAF02001743	Aedes albopictus C6/36 cell line	AealbF3_DQ366027_F	24	2	20	0.672644	37.3537	1	1
JXUM01S089535	Aedes albopictus Foshan	AealbD2_DQ366021_R	24	1	20	0.672644	37.3537	1	1
JXUM01S084701	Aedes albopictus Foshan	AealbD2_DQ366021_F	24	1	20	0.672644	37.3537	1	1
JXUM01S002570	Aedes albopictus Foshan	Aealbmic23_KP859613_F	25	1	20	0.672644	37.3537	1	1
OX030882	Anopheles aquasalis idAnoAquaMG-Q_19	Aealbmic8_KP859598_F	25	1	19	2.34769	35.5503	1	1
MNAF02001926	Aedes albopictus C6/36 cell line	AealbF3_DQ366027_R	25	1	21	0.19271	39.157	1	1
MNAF02001733	Aedes albopictus C6/36 cell line	AealbF3_DQ366027_F	25	1	20	0.672644	37.3537	1	1
JXUM01S087615	Aedes albopictus Foshan	AealbD2_DQ366021_R	25	1	20	0.672644	37.3537	1	1
JXUM01S083497	Aedes albopictus Foshan	AealbD2_DQ366021_F	25	1	20	0.672644	37.3537	1	1
JXUM01S002491	Aedes albopictus Foshan	Aealbmic23_KP859613_F	26	1	20	0.672644	37.3537	1	1
SWKY01000094	Aedes albopictus Foshan FPA	Aealbmic8_KP859598_F	26	1	19	2.34769	35.5503	1	0.904762
MNAF02001794	Aedes albopictus C6/36 cell line	AealbF3_DQ366027_R	26	1	21	0.19271	39.157	1	1
MNAF02001690	Aedes albopictus C6/36 cell line	AealbF3_DQ366027_F	26	2	20	0.672644	37.3537	1	1
JXUM01S087286	Aedes albopictus Foshan	AealbD2_DQ366021_R	26	1	20	0.672644	37.3537	1	1
JXUM01S082267	Aedes albopictus Foshan	AealbD2_DQ366021_F	26	1	20	0.672644	37.3537	1	1
JXUM01S002428	Aedes albopictus Foshan	Aealbmic23_KP859613_F	27	1	20	0.672644	37.3537	1	1
MNAF02001061	Aedes albopictus C6/36 cell line	Aealbmic8_KP859598_F	27	1	19	2.34769	35.5503	1	0.904762
MNAF02001749	Aedes albopictus C6/36 cell line	AealbF3_DQ366027_R	27	1	21	0.19271	39.157	1	1
MNAF02001659	Aedes albopictus C6/36 cell line	AealbF3_DQ366027_F	27	2	20	0.672644	37.3537	1	1
JXUM01S087245	Aedes albopictus Foshan	AealbD2_DQ366021_R	27	1	20	0.672644	37.3537	1	1
JXUM01S082008	Aedes albopictus Foshan	AealbD2_DQ366021_F	27	1	20	0.672644	37.3537	1	1
JXUM01S002278	Aedes albopictus Foshan	Aealbmic23_KP859613_F	28	1	20	0.672644	37.3537	1	1
AalBS2_X	Anopheles albimanus STECLA	Aealbmic8_KP859598_F	28	1	19	2.34769	35.5503	1	0.904762
MNAF02001743	Aedes albopictus C6/36 cell line	AealbF3_DQ366027_R	28	1	21	0.19271	39.157	1	1
MNAF02001621	Aedes albopictus C6/36 cell line	AealbF3_DQ366027_F	28	1	20	0.672644	37.3537	1	1
JXUM01S086091	Aedes albopictus Foshan	AealbD2_DQ366021_R	28	1	20	0.672644	37.3537	1	1
JXUM01S079562	Aedes albopictus Foshan	AealbD2_DQ366021_F	28	1	20	0.672644	37.3537	1	1
JXUM01S002172	Aedes albopictus Foshan	Aealbmic23_KP859613_F	29	1	20	0.672644	37.3537	1	1
AalBS2_2R	Anopheles albimanus STECLA	Aealbmic8_KP859598_F	29	1	19	2.34769	35.5503	1	0.904762
MNAF02001690	Aedes albopictus C6/36 cell line	AealbF3_DQ366027_R	29	1	21	0.19271	39.157	1	1
MNAF02001413	Aedes albopictus C6/36 cell line	AealbF3_DQ366027_F	29	2	20	0.672644	37.3537	1	1
JXUM01S081938	Aedes albopictus Foshan	AealbD2_DQ366021_R	29	1	20	0.672644	37.3537	1	1
JXUM01S079089	Aedes albopictus Foshan	AealbD2_DQ366021_F	29	1	20	0.672644	37.3537	1	1
JXUM01S002083	Aedes albopictus Foshan	Aealbmic23_KP859613_F	30	1	20	0.672644	37.3537	1	1
CM024294	Anopheles albimanus STECLA 2020	Aealbmic8_KP859598_F	30	1	19	2.34769	35.5503	1	0.904762
MNAF02001659	Aedes albopictus C6/36 cell line	AealbF3_DQ366027_R	30	1	21	0.19271	39.157	1	1
MNAF02001284	Aedes albopictus C6/36 cell line	AealbF3_DQ366027_F	30	2	20	0.672644	37.3537	1	1
JXUM01S081834	Aedes albopictus Foshan	AealbD2_DQ366021_R	30	1	20	0.672644	37.3537	1	1
JXUM01S078486	Aedes albopictus Foshan	AealbD2_DQ366021_F	30	2	20	0.672644	37.3537	1	1
JXUM01S002038	Aedes albopictus Foshan	Aealbmic23_KP859613_F	31	1	20	0.672644	37.3537	1	1
CM024292	Anopheles albimanus STECLA 2020	Aealbmic8_KP859598_F	31	1	19	2.34769	35.5503	1	0.904762
MNAF02001443	Aedes albopictus C6/36 cell line	AealbF3_DQ366027_R	31	1	21	0.19271	39.157	1	1
MNAF02001125	Aedes albopictus C6/36 cell line	AealbF3_DQ366027_F	31	2	20	0.672644	37.3537	1	1
JXUM01S081058	Aedes albopictus Foshan	AealbD2_DQ366021_R	31	1	20	0.672644	37.3537	1	1
JXUM01S078472	Aedes albopictus Foshan	AealbD2_DQ366021_F	31	1	20	0.672644	37.3537	1	1
JXUM01S002011	Aedes albopictus Foshan	Aealbmic23_KP859613_F	32	1	20	0.672644	37.3537	1	1
KQ079932	Stomoxys calcitrans USDA	Aealbmic8_KP859598_F	32	1	21	8.19426	34.6486	0.952381	1
MNAF02001413	Aedes albopictus C6/36 cell line	AealbF3_DQ366027_R	32	1	21	0.19271	39.157	1	1
MNAF02001098	Aedes albopictus C6/36 cell line	AealbF3_DQ366027_F	32	1	20	0.672644	37.3537	1	1
JXUM01S080139	Aedes albopictus Foshan	AealbD2_DQ366021_R	32	1	20	0.672644	37.3537	1	1
JXUM01S077453	Aedes albopictus Foshan	AealbD2_DQ366021_F	32	1	20	0.672644	37.3537	1	1
JXUM01S002008	Aedes albopictus Foshan	Aealbmic23_KP859613_F	33	1	20	0.672644	37.3537	1	1
DS235882	Pediculus humanus USDA	Aealbmic8_KP859598_F	33	1	21	8.19426	34.6486	0.952381	1
MNAF02001284	Aedes albopictus C6/36 cell line	AealbF3_DQ366027_R	33	1	21	0.19271	39.157	1	1
MNAF02000921	Aedes albopictus C6/36 cell line	AealbF3_DQ366027_F	33	2	20	0.672644	37.3537	1	1
JXUM01S079607	Aedes albopictus Foshan	AealbD2_DQ366021_R	33	1	20	0.672644	37.3537	1	1
JXUM01S077398	Aedes albopictus Foshan	AealbD2_DQ366021_F	33	1	20	0.672644	37.3537	1	1
JXUM01S001744	Aedes albopictus Foshan	Aealbmic23_KP859613_F	34	1	20	0.672644	37.3537	1	1
DS235870	Pediculus humanus USDA	Aealbmic8_KP859598_F	34	1	21	8.19426	34.6486	0.952381	1
MNAF02001125	Aedes albopictus C6/36 cell line	AealbF3_DQ366027_R	34	1	21	0.19271	39.157	1	1
MNAF02000129	Aedes albopictus C6/36 cell line	AealbF3_DQ366027_F	34	2	20	0.672644	37.3537	1	1
JXUM01S079304	Aedes albopictus Foshan	AealbD2_DQ366021_R	34	1	20	0.672644	37.3537	1	1
JXUM01S077346	Aedes albopictus Foshan	AealbD2_DQ366021_F	34	1	20	0.672644	37.3537	1	1
JXUM01S001688	Aedes albopictus Foshan	Aealbmic23_KP859613_F	35	1	20	0.672644	37.3537	1	1
DS235339	Pediculus humanus USDA	Aealbmic8_KP859598_F	35	1	21	8.19426	34.6486	0.952381	1
MNAF02000968	Aedes albopictus C6/36 cell line	AealbF3_DQ366027_R	35	1	21	0.19271	39.157	1	1
MNAF02000071	Aedes albopictus C6/36 cell line	AealbF3_DQ366027_F	35	2	20	0.672644	37.3537	1	1
JXUM01S078847	Aedes albopictus Foshan	AealbD2_DQ366021_R	35	1	20	0.672644	37.3537	1	1
JXUM01S077075	Aedes albopictus Foshan	AealbD2_DQ366021_F	35	1	20	0.672644	37.3537	1	1
JXUM01S001634	Aedes albopictus Foshan	Aealbmic23_KP859613_F	36	1	20	0.672644	37.3537	1	1
KK351011	Glossina brevipalpis IAEA	Aealbmic8_KP859598_F	36	1	21	8.19426	34.6486	0.952381	1
MNAF02000921	Aedes albopictus C6/36 cell line	AealbF3_DQ366027_R	36	1	21	0.19271	39.157	1	1
JXUM01S078718	Aedes albopictus Foshan	AealbD2_DQ366021_R	36	1	20	0.672644	37.3537	1	1
JXUM01S076800	Aedes albopictus Foshan	AealbD2_DQ366021_F	36	1	20	0.672644	37.3537	1	1
JXUM01S001423	Aedes albopictus Foshan	Aealbmic23_KP859613_F	37	1	20	0.672644	37.3537	1	1
DS231840	Culex quinquefasciatus Johannesburg	Aealbmic8_KP859598_F	37	1	21	8.19426	34.6486	0.952381	1
MNAF02000420	Aedes albopictus C6/36 cell line	AealbF3_DQ366027_R	37	1	21	0.19271	39.157	1	1
JXUM01S078486	Aedes albopictus Foshan	AealbD2_DQ366021_R	37	1	20	0.672644	37.3537	1	1
JXUM01S076690	Aedes albopictus Foshan	AealbD2_DQ366021_F	37	1	20	0.672644	37.3537	1	1
JXUM01S001199	Aedes albopictus Foshan	Aealbmic23_KP859613_F	38	1	20	0.672644	37.3537	1	1
CM027411.1	Culex quinquefasciatus JHB 2020	Aealbmic8_KP859598_F	38	1	21	8.19426	34.6486	0.952381	1
MNAF02000194	Aedes albopictus C6/36 cell line	AealbF3_DQ366027_R	38	1	21	0.19271	39.157	1	1
JXUM01S076909	Aedes albopictus Foshan	AealbD2_DQ366021_R	38	1	20	0.672644	37.3537	1	1
JXUM01S076088	Aedes albopictus Foshan	AealbD2_DQ366021_F	38	1	20	0.672644	37.3537	1	1
JXUM01S001035	Aedes albopictus Foshan	Aealbmic23_KP859613_F	39	1	20	0.672644	37.3537	1	1
ALPR02008819	Anopheles stephensi Indian	Aealbmic8_KP859598_F	39	1	21	8.19426	34.6486	0.952381	1
MNAF02000151	Aedes albopictus C6/36 cell line	AealbF3_DQ366027_R	39	1	21	0.19271	39.157	1	1
JXUM01S076697	Aedes albopictus Foshan	AealbD2_DQ366021_R	39	1	20	0.672644	37.3537	1	1
JXUM01S076039	Aedes albopictus Foshan	AealbD2_DQ366021_F	39	1	20	0.672644	37.3537	1	1
JXUM01S000891	Aedes albopictus Foshan	Aealbmic23_KP859613_F	40	1	20	0.672644	37.3537	1	1
KI916189	Anopheles sinensis SINENSIS	Aealbmic8_KP859598_F	40	1	21	8.19426	34.6486	0.952381	1
MNAF02000129	Aedes albopictus C6/36 cell line	AealbF3_DQ366027_R	40	1	21	0.19271	39.157	1	1
JXUM01S076161	Aedes albopictus Foshan	AealbD2_DQ366021_R	40	1	20	0.672644	37.3537	1	1
JXUM01S075867	Aedes albopictus Foshan	AealbD2_DQ366021_F	40	1	20	0.672644	37.3537	1	1
JXUM01S000835	Aedes albopictus Foshan	Aealbmic23_KP859613_F	41	1	20	0.672644	37.3537	1	1
KE524948	Anopheles sinensis China	Aealbmic8_KP859598_F	41	1	21	8.19426	34.6486	0.952381	1
MNAF02000071	Aedes albopictus C6/36 cell line	AealbF3_DQ366027_R	41	1	21	0.19271	39.157	1	1
JXUM01S076115	Aedes albopictus Foshan	AealbD2_DQ366021_R	41	1	20	0.672644	37.3537	1	1
JXUM01S075862	Aedes albopictus Foshan	AealbD2_DQ366021_F	41	1	20	0.672644	37.3537	1	1
JXUM01S000742	Aedes albopictus Foshan	Aealbmic23_KP859613_F	42	1	20	0.672644	37.3537	1	1
OX030895	Anopheles maculipalpis idAnoMacuDA-375_x	Aealbmic8_KP859598_F	42	1	21	8.19426	34.6486	0.952381	1
JXUM01S080736	Aedes albopictus Foshan	AealbF3_DQ366027_R	42	2	21	8.19426	34.6486	0.952381	1
JXUM01S075810	Aedes albopictus Foshan	AealbD2_DQ366021_R	42	1	20	0.672644	37.3537	1	1
JXUM01S075810	Aedes albopictus Foshan	AealbD2_DQ366021_F	42	2	20	0.672644	37.3537	1	1
JXUM01S000710	Aedes albopictus Foshan	Aealbmic23_KP859613_F	43	1	20	0.672644	37.3537	1	1
AXCL01025434	Anopheles maculatus maculatus3	Aealbmic8_KP859598_F	43	1	21	8.19426	34.6486	0.952381	1
JXUM01S009780	Aedes albopictus Foshan	AealbF3_DQ366027_R	43	2	21	8.19426	34.6486	0.952381	1
JXUM01S075537	Aedes albopictus Foshan	AealbD2_DQ366021_R	43	1	20	0.672644	37.3537	1	1
JXUM01S075566	Aedes albopictus Foshan	AealbD2_DQ366021_F	43	1	20	0.672644	37.3537	1	1
JXUM01S000587	Aedes albopictus Foshan	Aealbmic23_KP859613_F	44	1	20	0.672644	37.3537	1	1
OX030924	Anopheles funestus idAnoFuneDA-416_04	Aealbmic8_KP859598_F	44	1	21	8.19426	34.6486	0.952381	1
JXUM01S008135	Aedes albopictus Foshan	AealbF3_DQ366027_R	44	2	21	8.19426	34.6486	0.952381	1
JXUM01S075361	Aedes albopictus Foshan	AealbD2_DQ366021_R	44	1	20	0.672644	37.3537	1	1
JXUM01S075552	Aedes albopictus Foshan	AealbD2_DQ366021_F	44	1	20	0.672644	37.3537	1	1
JXUM01S000560	Aedes albopictus Foshan	Aealbmic23_KP859613_F	45	1	20	0.672644	37.3537	1	1
KB672490	Anopheles dirus WRAIR2	Aealbmic8_KP859598_F	45	1	21	8.19426	34.6486	0.952381	1
JXUM01S004667	Aedes albopictus Foshan	AealbF3_DQ366027_R	45	1	21	8.19426	34.6486	0.952381	1
JXUM01S075179	Aedes albopictus Foshan	AealbD2_DQ366021_R	45	1	20	0.672644	37.3537	1	1
JXUM01S075534	Aedes albopictus Foshan	AealbD2_DQ366021_F	45	1	20	0.672644	37.3537	1	1
JXUM01S000534	Aedes albopictus Foshan	Aealbmic23_KP859613_F	46	1	20	0.672644	37.3537	1	1
OX030913	Anopheles darlingi idAnoDarlMG-H_01	Aealbmic8_KP859598_F	46	1	21	8.19426	34.6486	0.952381	1
JXUM01S001180	Aedes albopictus Foshan	AealbF3_DQ366027_R	46	1	21	8.19426	34.6486	0.952381	1
JXUM01S075161	Aedes albopictus Foshan	AealbD2_DQ366021_R	46	1	20	0.672644	37.3537	1	1
JXUM01S075528	Aedes albopictus Foshan	AealbD2_DQ366021_F	46	1	20	0.672644	37.3537	1	1
JXUM01S000446	Aedes albopictus Foshan	Aealbmic23_KP859613_F	47	1	20	0.672644	37.3537	1	1
ADMH02001008	Anopheles darlingi Coari	Aealbmic8_KP859598_F	47	1	21	8.19426	34.6486	0.952381	1
SWKY01000268	Aedes albopictus Foshan FPA	AealbF3_DQ366027_R	47	1	21	8.19426	34.6486	0.952381	1
JXUM01S075144	Aedes albopictus Foshan	AealbD2_DQ366021_R	47	1	20	0.672644	37.3537	1	1
JXUM01S075449	Aedes albopictus Foshan	AealbD2_DQ366021_F	47	1	20	0.672644	37.3537	1	1
JXUM01S000422	Aedes albopictus Foshan	Aealbmic23_KP859613_F	48	1	20	0.672644	37.3537	1	1
KI424957	Anopheles culicifacies A-37	Aealbmic8_KP859598_F	48	1	21	8.19426	34.6486	0.952381	1
MNAF02001431	Aedes albopictus C6/36 cell line	AealbF3_DQ366027_R	48	1	21	8.19426	34.6486	0.952381	1
JXUM01S075122	Aedes albopictus Foshan	AealbD2_DQ366021_R	48	1	20	0.672644	37.3537	1	1
JXUM01S075269	Aedes albopictus Foshan	AealbD2_DQ366021_F	48	1	20	0.672644	37.3537	1	1
JXUM01S000398	Aedes albopictus Foshan	Aealbmic23_KP859613_F	49	1	20	0.672644	37.3537	1	1
EQ090144	Anopheles coluzzii Mali-NIH	Aealbmic8_KP859598_F	49	1	21	8.19426	34.6486	0.952381	1
MNAF02001247	Aedes albopictus C6/36 cell line	AealbF3_DQ366027_R	49	1	21	8.19426	34.6486	0.952381	1
JXUM01S074666	Aedes albopictus Foshan	AealbD2_DQ366021_R	49	1	20	0.672644	37.3537	1	1
JXUM01S075188	Aedes albopictus Foshan	AealbD2_DQ366021_F	49	1	20	0.672644	37.3537	1	1
JXUM01S000315	Aedes albopictus Foshan	Aealbmic23_KP859613_F	50	1	20	0.672644	37.3537	1	1
AatrE3_2L	Anopheles atroparvus EBRO	Aealbmic8_KP859598_F	50	1	21	8.19426	34.6486	0.952381	1
MNAF02001098	Aedes albopictus C6/36 cell line	AealbF3_DQ366027_R	50	2	21	8.19426	34.6486	0.952381	1
JXUM01S074644	Aedes albopictus Foshan	AealbD2_DQ366021_R	50	1	20	0.672644	37.3537	1	1
JXUM01S075142	Aedes albopictus Foshan	AealbD2_DQ366021_F	50	1	20	0.672644	37.3537	1	1
JXUM01S000291	Aedes albopictus Foshan	Aealbmic23_KP859613_F	51	1	20	0.672644	37.3537	1	1
OX030883	Anopheles aquasalis idAnoAquaMG-Q_19	Aealbmic8_KP859598_F	51	1	21	8.19426	34.6486	0.952381	1
JADPSH020000007	Ixodes scapularis PalLabHiFi	AealbF3_DQ366027_R	51	1	18	8.19426	33.7469	1	0.857143
JXUM01S071831	Aedes albopictus Foshan	AealbD2_DQ366021_R	51	1	20	0.672644	37.3537	1	1
JXUM01S073224	Aedes albopictus Foshan	AealbD2_DQ366021_F	51	1	20	0.672644	37.3537	1	1
JXUM01S000208	Aedes albopictus Foshan	Aealbmic23_KP859613_F	52	1	20	0.672644	37.3537	1	1
JXUM01S009941	Aedes albopictus Foshan	Aealbmic8_KP859598_F	52	1	21	8.19426	34.6486	0.952381	1
JXUM01S071722	Aedes albopictus Foshan	AealbD2_DQ366021_R	52	1	20	0.672644	37.3537	1	1
JXUM01S060917	Aedes albopictus Foshan	AealbD2_DQ366021_F	52	1	20	0.672644	37.3537	1	1
JXUM01S000119	Aedes albopictus Foshan	Aealbmic23_KP859613_F	53	1	20	0.672644	37.3537	1	1
JXUM01S000202	Aedes albopictus Foshan	Aealbmic8_KP859598_F	53	1	21	8.19426	34.6486	0.952381	1
JXUM01S069264	Aedes albopictus Foshan	AealbD2_DQ366021_R	53	1	20	0.672644	37.3537	1	1
JXUM01S059172	Aedes albopictus Foshan	AealbD2_DQ366021_F	53	1	20	0.672644	37.3537	1	1
JXUM01S000070	Aedes albopictus Foshan	Aealbmic23_KP859613_F	54	1	20	0.672644	37.3537	1	1
SWKY01000016	Aedes albopictus Foshan FPA	Aealbmic8_KP859598_F	54	4	21	8.19426	34.6486	0.952381	1
JXUM01S066932	Aedes albopictus Foshan	AealbD2_DQ366021_R	54	1	20	0.672644	37.3537	1	1
JXUM01S051320	Aedes albopictus Foshan	AealbD2_DQ366021_F	54	1	20	0.672644	37.3537	1	1
JXUM01S000062	Aedes albopictus Foshan	Aealbmic23_KP859613_F	55	1	20	0.672644	37.3537	1	1
MNAF02000215	Aedes albopictus C6/36 cell line	Aealbmic8_KP859598_F	55	1	21	8.19426	34.6486	0.952381	1
JXUM01S066849	Aedes albopictus Foshan	AealbD2_DQ366021_R	55	1	20	0.672644	37.3537	1	1
JXUM01S048128	Aedes albopictus Foshan	AealbD2_DQ366021_F	55	1	20	0.672644	37.3537	1	1
JXUM01S000037	Aedes albopictus Foshan	Aealbmic23_KP859613_F	56	1	20	0.672644	37.3537	1	1
KQ034064	Rhodnius prolixus CDC	Aealbmic8_KP859598_F	56	1	18	8.19426	33.7469	1	0.857143
JXUM01S061505	Aedes albopictus Foshan	AealbD2_DQ366021_R	56	1	20	0.672644	37.3537	1	1
JXUM01S047823	Aedes albopictus Foshan	AealbD2_DQ366021_F	56	1	20	0.672644	37.3537	1	1
JXUM01S000018	Aedes albopictus Foshan	Aealbmic23_KP859613_F	57	1	20	0.672644	37.3537	1	1
CM023466.1	Rhipicephalus microplus Rmic-2018	Aealbmic8_KP859598_F	57	1	18	8.19426	33.7469	1	0.857143
JXUM01S061194	Aedes albopictus Foshan	AealbD2_DQ366021_R	57	1	20	0.672644	37.3537	1	1
JXUM01S047446	Aedes albopictus Foshan	AealbD2_DQ366021_F	57	1	20	0.672644	37.3537	1	1
SWKY01000514	Aedes albopictus Foshan FPA	Aealbmic23_KP859613_F	58	1	20	0.672644	37.3537	1	1
DS235366	Pediculus humanus USDA	Aealbmic8_KP859598_F	58	1	18	8.19426	33.7469	1	0.857143
JXUM01S058138	Aedes albopictus Foshan	AealbD2_DQ366021_R	58	1	20	0.672644	37.3537	1	1
JXUM01S045950	Aedes albopictus Foshan	AealbD2_DQ366021_F	58	1	20	0.672644	37.3537	1	1
SWKY01000428	Aedes albopictus Foshan FPA	Aealbmic23_KP859613_F	59	1	20	0.672644	37.3537	1	1
DS235271	Pediculus humanus USDA	Aealbmic8_KP859598_F	59	1	18	8.19426	33.7469	1	0.857143
JXUM01S054363	Aedes albopictus Foshan	AealbD2_DQ366021_R	59	1	20	0.672644	37.3537	1	1
JXUM01S036034	Aedes albopictus Foshan	AealbD2_DQ366021_F	59	1	20	0.672644	37.3537	1	1
SWKY01000344	Aedes albopictus Foshan FPA	Aealbmic23_KP859613_F	60	1	20	0.672644	37.3537	1	1
DS235092	Pediculus humanus USDA	Aealbmic8_KP859598_F	60	1	18	8.19426	33.7469	1	0.857143
JXUM01S052999	Aedes albopictus Foshan	AealbD2_DQ366021_R	60	1	20	0.672644	37.3537	1	1
JXUM01S034727	Aedes albopictus Foshan	AealbD2_DQ366021_F	60	1	20	0.672644	37.3537	1	1
SWKY01000343	Aedes albopictus Foshan FPA	Aealbmic23_KP859613_F	61	1	20	0.672644	37.3537	1	1
DS235072	Pediculus humanus USDA	Aealbmic8_KP859598_F	61	1	18	8.19426	33.7469	1	0.857143
JXUM01S050973	Aedes albopictus Foshan	AealbD2_DQ366021_R	61	1	20	0.672644	37.3537	1	1
JXUM01S030321	Aedes albopictus Foshan	AealbD2_DQ366021_F	61	1	20	0.672644	37.3537	1	1
SWKY01000322	Aedes albopictus Foshan FPA	Aealbmic23_KP859613_F	62	1	20	0.672644	37.3537	1	1
DS235068	Pediculus humanus USDA	Aealbmic8_KP859598_F	62	1	18	8.19426	33.7469	1	0.857143
JXUM01S050857	Aedes albopictus Foshan	AealbD2_DQ366021_R	62	1	20	0.672644	37.3537	1	1
JXUM01S029293	Aedes albopictus Foshan	AealbD2_DQ366021_F	62	1	20	0.672644	37.3537	1	1
SWKY01000238	Aedes albopictus Foshan FPA	Aealbmic23_KP859613_F	63	1	20	0.672644	37.3537	1	1
JADPSH020000006	Ixodes scapularis PalLabHiFi	Aealbmic8_KP859598_F	63	1	18	8.19426	33.7469	1	0.857143
JXUM01S049725	Aedes albopictus Foshan	AealbD2_DQ366021_R	63	1	20	0.672644	37.3537	1	1
JXUM01S027048	Aedes albopictus Foshan	AealbD2_DQ366021_F	63	1	20	0.672644	37.3537	1	1
SWKY01000205	Aedes albopictus Foshan FPA	Aealbmic23_KP859613_F	64	1	20	0.672644	37.3537	1	1
CM023471	Dermacentor silvarum Dsil-2018	Aealbmic8_KP859598_F	64	1	18	8.19426	33.7469	1	0.857143
JXUM01S048002	Aedes albopictus Foshan	AealbD2_DQ366021_R	64	1	20	0.672644	37.3537	1	1
JXUM01S023195	Aedes albopictus Foshan	AealbD2_DQ366021_F	64	1	20	0.672644	37.3537	1	1
SWKY01000189	Aedes albopictus Foshan FPA	Aealbmic23_KP859613_F	65	1	20	0.672644	37.3537	1	1
scaffold123	Culicoides sonorensis PIR-s-3	Aealbmic8_KP859598_F	65	1	18	8.19426	33.7469	1	0.857143
JXUM01S047484	Aedes albopictus Foshan	AealbD2_DQ366021_R	65	1	20	0.672644	37.3537	1	1
JXUM01S022549	Aedes albopictus Foshan	AealbD2_DQ366021_F	65	1	20	0.672644	37.3537	1	1
SWKY01000158	Aedes albopictus Foshan FPA	Aealbmic23_KP859613_F	66	1	20	0.672644	37.3537	1	1
DS233765	Culex quinquefasciatus Johannesburg	Aealbmic8_KP859598_F	66	1	18	8.19426	33.7469	1	0.857143
JXUM01S047428	Aedes albopictus Foshan	AealbD2_DQ366021_R	66	1	20	0.672644	37.3537	1	1
JXUM01S020914	Aedes albopictus Foshan	AealbD2_DQ366021_F	66	1	20	0.672644	37.3537	1	1
SWKY01000157	Aedes albopictus Foshan FPA	Aealbmic23_KP859613_F	67	1	20	0.672644	37.3537	1	1
KI916196	Anopheles sinensis SINENSIS	Aealbmic8_KP859598_F	67	1	18	8.19426	33.7469	1	0.857143
JXUM01S047194	Aedes albopictus Foshan	AealbD2_DQ366021_R	67	1	20	0.672644	37.3537	1	1
JXUM01S020490	Aedes albopictus Foshan	AealbD2_DQ366021_F	67	1	20	0.672644	37.3537	1	1
SWKY01000129	Aedes albopictus Foshan FPA	Aealbmic23_KP859613_F	68	1	20	0.672644	37.3537	1	1
KE525226	Anopheles sinensis China	Aealbmic8_KP859598_F	68	1	18	8.19426	33.7469	1	0.857143
JXUM01S045971	Aedes albopictus Foshan	AealbD2_DQ366021_R	68	1	20	0.672644	37.3537	1	1
JXUM01S020113	Aedes albopictus Foshan	AealbD2_DQ366021_F	68	1	20	0.672644	37.3537	1	1
SWKY01000122	Aedes albopictus Foshan FPA	Aealbmic23_KP859613_F	69	2	20	0.672644	37.3537	1	1
KI436805	Anopheles maculatus maculatus3	Aealbmic8_KP859598_F	69	1	18	8.19426	33.7469	1	0.857143
JXUM01S045646	Aedes albopictus Foshan	AealbD2_DQ366021_R	69	1	20	0.672644	37.3537	1	1
JXUM01S017355	Aedes albopictus Foshan	AealbD2_DQ366021_F	69	1	20	0.672644	37.3537	1	1
SWKY01000117	Aedes albopictus Foshan FPA	Aealbmic23_KP859613_F	70	1	20	0.672644	37.3537	1	1
KI915041	Anopheles farauti FAR1	Aealbmic8_KP859598_F	70	1	18	8.19426	33.7469	1	0.857143
JXUM01S044554	Aedes albopictus Foshan	AealbD2_DQ366021_R	70	1	20	0.672644	37.3537	1	1
JXUM01S016465	Aedes albopictus Foshan	AealbD2_DQ366021_F	70	1	20	0.672644	37.3537	1	1
SWKY01000109	Aedes albopictus Foshan FPA	Aealbmic23_KP859613_F	71	1	20	0.672644	37.3537	1	1
ADMH02002026	Anopheles darlingi Coari	Aealbmic8_KP859598_F	71	1	18	8.19426	33.7469	1	0.857143
JXUM01S042667	Aedes albopictus Foshan	AealbD2_DQ366021_R	71	1	20	0.672644	37.3537	1	1
JXUM01S015947	Aedes albopictus Foshan	AealbD2_DQ366021_F	71	1	20	0.672644	37.3537	1	1
SWKY01000103	Aedes albopictus Foshan FPA	Aealbmic23_KP859613_F	72	1	20	0.672644	37.3537	1	1
AXCM01000387	Anopheles culicifacies A-37	Aealbmic8_KP859598_F	72	1	18	8.19426	33.7469	1	0.857143
JXUM01S042610	Aedes albopictus Foshan	AealbD2_DQ366021_R	72	1	20	0.672644	37.3537	1	1
JXUM01S014702	Aedes albopictus Foshan	AealbD2_DQ366021_F	72	1	20	0.672644	37.3537	1	1
SWKY01000093	Aedes albopictus Foshan FPA	Aealbmic23_KP859613_F	73	1	20	0.672644	37.3537	1	1
EQ090195	Anopheles coluzzii Mali-NIH	Aealbmic8_KP859598_F	73	1	18	8.19426	33.7469	1	0.857143
JXUM01S042337	Aedes albopictus Foshan	AealbD2_DQ366021_R	73	1	20	0.672644	37.3537	1	1
JXUM01S014078	Aedes albopictus Foshan	AealbD2_DQ366021_F	73	1	20	0.672644	37.3537	1	1
SWKY01000081	Aedes albopictus Foshan FPA	Aealbmic23_KP859613_F	74	1	20	0.672644	37.3537	1	1
KB682280	Anopheles christyi ACHKN1017	Aealbmic8_KP859598_F	74	1	18	8.19426	33.7469	1	0.857143
JXUM01S040912	Aedes albopictus Foshan	AealbD2_DQ366021_R	74	1	20	0.672644	37.3537	1	1
JXUM01S013700	Aedes albopictus Foshan	AealbD2_DQ366021_F	74	1	20	0.672644	37.3537	1	1
SWKY01000074	Aedes albopictus Foshan FPA	Aealbmic23_KP859613_F	75	1	20	0.672644	37.3537	1	1
AatrE3_3L	Anopheles atroparvus EBRO	Aealbmic8_KP859598_F	75	1	18	8.19426	33.7469	1	0.857143
JXUM01S040838	Aedes albopictus Foshan	AealbD2_DQ366021_R	75	1	20	0.672644	37.3537	1	1
JXUM01S013629	Aedes albopictus Foshan	AealbD2_DQ366021_F	75	1	20	0.672644	37.3537	1	1
SWKY01000067	Aedes albopictus Foshan FPA	Aealbmic23_KP859613_F	76	1	20	0.672644	37.3537	1	1
JXUM01S002987	Aedes albopictus Foshan	Aealbmic8_KP859598_F	76	1	18	8.19426	33.7469	1	0.857143
JXUM01S040067	Aedes albopictus Foshan	AealbD2_DQ366021_R	76	1	20	0.672644	37.3537	1	1
JXUM01S012985	Aedes albopictus Foshan	AealbD2_DQ366021_F	76	1	20	0.672644	37.3537	1	1
SWKY01000051	Aedes albopictus Foshan FPA	Aealbmic23_KP859613_F	77	1	20	0.672644	37.3537	1	1
SWKY01001317	Aedes albopictus Foshan FPA	Aealbmic8_KP859598_F	77	1	18	8.19426	33.7469	1	0.857143
JXUM01S039157	Aedes albopictus Foshan	AealbD2_DQ366021_R	77	1	20	0.672644	37.3537	1	1
JXUM01S012712	Aedes albopictus Foshan	AealbD2_DQ366021_F	77	1	20	0.672644	37.3537	1	1
SWKY01000049	Aedes albopictus Foshan FPA	Aealbmic23_KP859613_F	78	1	20	0.672644	37.3537	1	1
SWKY01000014	Aedes albopictus Foshan FPA	Aealbmic8_KP859598_F	78	3	18	8.19426	33.7469	1	0.857143
JXUM01S038059	Aedes albopictus Foshan	AealbD2_DQ366021_R	78	1	20	0.672644	37.3537	1	1
JXUM01S012586	Aedes albopictus Foshan	AealbD2_DQ366021_F	78	1	20	0.672644	37.3537	1	1
SWKY01000047	Aedes albopictus Foshan FPA	Aealbmic23_KP859613_F	79	1	20	0.672644	37.3537	1	1
MNAF02001473	Aedes albopictus C6/36 cell line	Aealbmic8_KP859598_F	79	1	18	8.19426	33.7469	1	0.857143
JXUM01S036680	Aedes albopictus Foshan	AealbD2_DQ366021_R	79	1	20	0.672644	37.3537	1	1
JXUM01S011944	Aedes albopictus Foshan	AealbD2_DQ366021_F	79	1	20	0.672644	37.3537	1	1
SWKY01000046	Aedes albopictus Foshan FPA	Aealbmic23_KP859613_F	80	1	20	0.672644	37.3537	1	1
MNAF02000526	Aedes albopictus C6/36 cell line	Aealbmic8_KP859598_F	80	1	18	8.19426	33.7469	1	0.857143
JXUM01S034843	Aedes albopictus Foshan	AealbD2_DQ366021_R	80	1	20	0.672644	37.3537	1	1
JXUM01S011663	Aedes albopictus Foshan	AealbD2_DQ366021_F	80	1	20	0.672644	37.3537	1	1
SWKY01000044	Aedes albopictus Foshan FPA	Aealbmic23_KP859613_F	81	1	20	0.672644	37.3537	1	1
JXUM01S034512	Aedes albopictus Foshan	AealbD2_DQ366021_R	81	1	20	0.672644	37.3537	1	1
JXUM01S011377	Aedes albopictus Foshan	AealbD2_DQ366021_F	81	1	20	0.672644	37.3537	1	1
SWKY01000041	Aedes albopictus Foshan FPA	Aealbmic23_KP859613_F	82	1	20	0.672644	37.3537	1	1
JXUM01S034266	Aedes albopictus Foshan	AealbD2_DQ366021_R	82	1	20	0.672644	37.3537	1	1
JXUM01S010749	Aedes albopictus Foshan	AealbD2_DQ366021_F	82	1	20	0.672644	37.3537	1	1
SWKY01000039	Aedes albopictus Foshan FPA	Aealbmic23_KP859613_F	83	2	20	0.672644	37.3537	1	1
JXUM01S033583	Aedes albopictus Foshan	AealbD2_DQ366021_R	83	1	20	0.672644	37.3537	1	1
JXUM01S010550	Aedes albopictus Foshan	AealbD2_DQ366021_F	83	1	20	0.672644	37.3537	1	1
SWKY01000026	Aedes albopictus Foshan FPA	Aealbmic23_KP859613_F	84	1	20	0.672644	37.3537	1	1
JXUM01S033437	Aedes albopictus Foshan	AealbD2_DQ366021_R	84	1	20	0.672644	37.3537	1	1
JXUM01S010226	Aedes albopictus Foshan	AealbD2_DQ366021_F	84	1	20	0.672644	37.3537	1	1
SWKY01000025	Aedes albopictus Foshan FPA	Aealbmic23_KP859613_F	85	2	20	0.672644	37.3537	1	1
JXUM01S032863	Aedes albopictus Foshan	AealbD2_DQ366021_R	85	1	20	0.672644	37.3537	1	1
JXUM01S010088	Aedes albopictus Foshan	AealbD2_DQ366021_F	85	1	20	0.672644	37.3537	1	1
SWKY01000020	Aedes albopictus Foshan FPA	Aealbmic23_KP859613_F	86	1	20	0.672644	37.3537	1	1
JXUM01S031739	Aedes albopictus Foshan	AealbD2_DQ366021_R	86	1	20	0.672644	37.3537	1	1
JXUM01S010079	Aedes albopictus Foshan	AealbD2_DQ366021_F	86	1	20	0.672644	37.3537	1	1
SWKY01000018	Aedes albopictus Foshan FPA	Aealbmic23_KP859613_F	87	2	20	0.672644	37.3537	1	1
JXUM01S030535	Aedes albopictus Foshan	AealbD2_DQ366021_R	87	1	20	0.672644	37.3537	1	1
JXUM01S010051	Aedes albopictus Foshan	AealbD2_DQ366021_F	87	1	20	0.672644	37.3537	1	1
SWKY01000017	Aedes albopictus Foshan FPA	Aealbmic23_KP859613_F	88	1	20	0.672644	37.3537	1	1
JXUM01S028788	Aedes albopictus Foshan	AealbD2_DQ366021_R	88	1	20	0.672644	37.3537	1	1
JXUM01S009888	Aedes albopictus Foshan	AealbD2_DQ366021_F	88	1	20	0.672644	37.3537	1	1
SWKY01000016	Aedes albopictus Foshan FPA	Aealbmic23_KP859613_F	89	2	20	0.672644	37.3537	1	1
JXUM01S027841	Aedes albopictus Foshan	AealbD2_DQ366021_R	89	1	20	0.672644	37.3537	1	1
JXUM01S009602	Aedes albopictus Foshan	AealbD2_DQ366021_F	89	1	20	0.672644	37.3537	1	1
SWKY01000015	Aedes albopictus Foshan FPA	Aealbmic23_KP859613_F	90	1	20	0.672644	37.3537	1	1
JXUM01S027662	Aedes albopictus Foshan	AealbD2_DQ366021_R	90	1	20	0.672644	37.3537	1	1
JXUM01S009517	Aedes albopictus Foshan	AealbD2_DQ366021_F	90	1	20	0.672644	37.3537	1	1
SWKY01000012	Aedes albopictus Foshan FPA	Aealbmic23_KP859613_F	91	1	20	0.672644	37.3537	1	1
JXUM01S026880	Aedes albopictus Foshan	AealbD2_DQ366021_R	91	1	20	0.672644	37.3537	1	1
JXUM01S009073	Aedes albopictus Foshan	AealbD2_DQ366021_F	91	1	20	0.672644	37.3537	1	1
SWKY01000011	Aedes albopictus Foshan FPA	Aealbmic23_KP859613_F	92	2	20	0.672644	37.3537	1	1
JXUM01S026588	Aedes albopictus Foshan	AealbD2_DQ366021_R	92	1	20	0.672644	37.3537	1	1
JXUM01S008893	Aedes albopictus Foshan	AealbD2_DQ366021_F	92	1	20	0.672644	37.3537	1	1
SWKY01000010	Aedes albopictus Foshan FPA	Aealbmic23_KP859613_F	93	4	20	0.672644	37.3537	1	1
JXUM01S026324	Aedes albopictus Foshan	AealbD2_DQ366021_R	93	1	20	0.672644	37.3537	1	1
JXUM01S008846	Aedes albopictus Foshan	AealbD2_DQ366021_F	93	1	20	0.672644	37.3537	1	1
SWKY01000009	Aedes albopictus Foshan FPA	Aealbmic23_KP859613_F	94	1	20	0.672644	37.3537	1	1
JXUM01S025953	Aedes albopictus Foshan	AealbD2_DQ366021_R	94	1	20	0.672644	37.3537	1	1
JXUM01S008798	Aedes albopictus Foshan	AealbD2_DQ366021_F	94	1	20	0.672644	37.3537	1	1
SWKY01000008	Aedes albopictus Foshan FPA	Aealbmic23_KP859613_F	95	2	20	0.672644	37.3537	1	1
JXUM01S025021	Aedes albopictus Foshan	AealbD2_DQ366021_R	95	1	20	0.672644	37.3537	1	1
JXUM01S008571	Aedes albopictus Foshan	AealbD2_DQ366021_F	95	1	20	0.672644	37.3537	1	1
SWKY01000007	Aedes albopictus Foshan FPA	Aealbmic23_KP859613_F	96	1	20	0.672644	37.3537	1	1
JXUM01S024845	Aedes albopictus Foshan	AealbD2_DQ366021_R	96	1	20	0.672644	37.3537	1	1
JXUM01S008429	Aedes albopictus Foshan	AealbD2_DQ366021_F	96	1	20	0.672644	37.3537	1	1
SWKY01000006	Aedes albopictus Foshan FPA	Aealbmic23_KP859613_F	97	2	20	0.672644	37.3537	1	1
JXUM01S024820	Aedes albopictus Foshan	AealbD2_DQ366021_R	97	1	20	0.672644	37.3537	1	1
JXUM01S008250	Aedes albopictus Foshan	AealbD2_DQ366021_F	97	1	20	0.672644	37.3537	1	1
SWKY01000005	Aedes albopictus Foshan FPA	Aealbmic23_KP859613_F	98	2	20	0.672644	37.3537	1	1
JXUM01S024819	Aedes albopictus Foshan	AealbD2_DQ366021_R	98	1	20	0.672644	37.3537	1	1
JXUM01S008194	Aedes albopictus Foshan	AealbD2_DQ366021_F	98	1	20	0.672644	37.3537	1	1
SWKY01000004	Aedes albopictus Foshan FPA	Aealbmic23_KP859613_F	99	4	20	0.672644	37.3537	1	1
JXUM01S024500	Aedes albopictus Foshan	AealbD2_DQ366021_R	99	1	20	0.672644	37.3537	1	1
JXUM01S007929	Aedes albopictus Foshan	AealbD2_DQ366021_F	99	1	20	0.672644	37.3537	1	1
SWKY01000003	Aedes albopictus Foshan FPA	Aealbmic23_KP859613_F	100	1	20	0.672644	37.3537	1	1
JXUM01S024447	Aedes albopictus Foshan	AealbD2_DQ366021_R	100	1	20	0.672644	37.3537	1	1
JXUM01S007528	Aedes albopictus Foshan	AealbD2_DQ366021_F	100	1	20	0.672644	37.3537	1	1
JXUM01S002227	Aedes albopictus Foshan	AealbB52_DQ366024_R	1	2	21	0.19271	39.157	1	1
JXUM01S002227	Aedes albopictus Foshan	AealbB52_DQ366024_F	1	1	22	0.055211	40.9604	1	1
JXUM01S002227	Aedes albopictus Foshan	AealbB51_DQ366023_R	1	3	21	0.19271	39.157	1	1
JXUM01S002227	Aedes albopictus Foshan	AealbB51_DQ366023_F	1	4	20	0.672644	37.3537	1	1
MNAF02001320	Aedes albopictus C6/36 cell line	AealbB52_DQ366024_R	2	2	21	0.19271	39.157	1	1
MNAF02001320	Aedes albopictus C6/36 cell line	AealbB52_DQ366024_F	2	1	22	0.055211	40.9604	1	1
MNAF02001320	Aedes albopictus C6/36 cell line	AealbB51_DQ366023_R	2	3	21	0.19271	39.157	1	1
MNAF02001320	Aedes albopictus C6/36 cell line	AealbB51_DQ366023_F	2	4	20	0.672644	37.3537	1	1
KI919501	Anopheles melas CM1001059_A	AealbB52_DQ366024_R	3	1	19	2.34769	35.5503	1	0.904762
SWKY01000062	Aedes albopictus Foshan FPA	AealbB52_DQ366024_F	3	2	22	2.34763	36.452	0.954545	1
SWKY01000062	Aedes albopictus Foshan FPA	AealbB51_DQ366023_R	3	1	20	0.672626	37.3537	1	0.952381
NCKV01000107	Leptotrombidium deliense UoL-UT	AealbB52_DQ366024_R	4	1	21	8.19426	34.6486	0.952381	1
MNAF02001708	Aedes albopictus C6/36 cell line	AealbB52_DQ366024_F	4	2	22	2.34763	36.452	0.954545	1
MNAF02001708	Aedes albopictus C6/36 cell line	AealbB51_DQ366023_R	4	1	20	0.672626	37.3537	1	0.952381
CM023527	Rhipicephalus sanguineus Rsan-2018	AealbB52_DQ366024_R	5	1	18	8.19426	33.7469	1	0.857143
KQ034666	Rhodnius prolixus CDC	AealbB51_DQ366023_R	5	1	18	8.19426	33.7469	1	0.857143
CM023520	Rhipicephalus sanguineus Rsan-2018	AealbB52_DQ366024_R	6	1	18	8.19426	33.7469	1	0.952381
KI916660	Anopheles sinensis SINENSIS	AealbB51_DQ366023_R	6	1	18	8.19426	33.7469	1	0.857143
CM023469.1	Rhipicephalus microplus Rmic-2018	AealbB52_DQ366024_R	7	1	18	8.19426	33.7469	1	0.952381
KE525303	Anopheles sinensis China	AealbB51_DQ366023_R	7	1	18	8.19426	33.7469	1	0.857143
CM023466.1	Rhipicephalus microplus Rmic-2018	AealbB52_DQ366024_R	8	1	18	8.19426	33.7469	1	0.857143
AaegL5_2	Aedes aegypti LVP_AGWG	AealbB51_DQ366023_R	8	2	18	8.19426	33.7469	1	0.857143
CM023464.1	Rhipicephalus microplus Rmic-2018	AealbB52_DQ366024_R	9	1	18	8.19426	33.7469	1	0.857143
JAJPPM010002145	Aedes aegypti Aag2	AealbB51_DQ366023_R	9	1	18	8.19426	33.7469	1	0.857143
DS935469	Ixodes scapularis Wikel	AealbB52_DQ366024_R	10	1	18	8.19426	33.7469	1	0.857143
JAJPPM010001651	Aedes aegypti Aag2	AealbB51_DQ366023_R	10	1	18	8.19426	33.7469	1	0.857143
KK351786	Glossina fuscipes IAEA	AealbB52_DQ366024_R	11	1	18	8.19426	33.7469	1	0.857143
JACGUE010000001	Glossina fuscipes IAEA 2018	AealbB52_DQ366024_R	12	1	18	8.19426	33.7469	1	0.857143
CM023479	Dermacentor silvarum Dsil-2018	AealbB52_DQ366024_R	13	1	18	8.19426	33.7469	1	0.857143
CM023477	Dermacentor silvarum Dsil-2018	AealbB52_DQ366024_R	14	1	18	8.19426	33.7469	1	0.857143
dmeliso-1_chr3R	Drosophila melanogaster iso-1	AealbB52_DQ366024_R	15	1	18	8.19426	33.7469	1	0.857143
AXCO02014466	Anopheles melas CM1001059_A	AealbB52_DQ366024_R	16	1	18	8.19426	33.7469	1	0.857143
OX030895	Anopheles maculipalpis idAnoMacuDA-375_x	AealbB52_DQ366024_R	17	1	18	8.19426	33.7469	1	0.857143
EQ099727	Anopheles gambiae Pimperena	AealbB52_DQ366024_R	18	1	18	8.19426	33.7469	1	0.857143
EQ090207	Anopheles coluzzii Mali-NIH	AealbB52_DQ366024_R	19	1	18	8.19426	33.7469	1	0.857143
CM029348	Anopheles coluzzii MOPTI	AealbB52_DQ366024_R	20	1	18	8.19426	33.7469	1	0.857143
KB680424	Anopheles christyi ACHKN1017	AealbB52_DQ366024_R	21	1	18	8.19426	33.7469	1	0.857143
KB704125	Anopheles arabiensis Dongola	AealbB52_DQ366024_R	22	1	18	8.19426	33.7469	1	0.857143
CM029352	Anopheles arabiensis DONGOLA 2021	AealbB52_DQ366024_R	23	1	18	8.19426	33.7469	1	0.857143
JXUM01S000354	Aedes albopictus Foshan	AealbB52_DQ366024_R	24	1	18	8.19426	33.7469	1	0.857143
SWKY01000102	Aedes albopictus Foshan FPA	AealbB52_DQ366024_R	25	1	18	8.19426	33.7469	1	0.857143
AaegL5_2	Aedes aegypti LVP_AGWG	AealbB52_DQ366024_R	26	1	18	8.19426	33.7469	1	0.857143
JAJPPM010000631	Aedes aegypti Aag2	AealbB52_DQ366024_R	27	1	18	8.19426	33.7469	1	0.857143
